# Supplementary material for: Synopsis of Falsocis Pic (Coleoptera, Ciidae), new species, new records and an identification key
Source: Zookeys. 2011 Nov 4;(145):59–78. doi: 10.3897/zookeys.145.1895 (PMC3267458; doi:10.3897/zookeys.145.1895)
Supplement: XML Treatment for Falsocis aquilonius [file zookeys.145.1895-treatment1.xml]

<!DOCTYPE tp:taxon-treatment
  PUBLIC "-//TaxonX//DTD Taxonomic Treatment Publishing DTD v0 20100105//EN" "tax-treatment-NSO.dtd">
<tp:taxon-treatment xmlns:tp="http://www.plazi.org/taxpub"><tp:treatment-meta><mixed-citation publication-type="journal"><person-group><name><surname>Lopes-Andrade</surname><given-names>Cristiano</given-names></name><name><surname>Lawrence</surname><given-names>John F.</given-names></name></person-group><article-title>Synopsis of 
                    <italic>Falsocis</italic> Pic (Coleoptera, Ciidae), new species, new records and an identification key
                </article-title><source>Zookeys</source><day>4</day><month>11</month><year>2011</year><volume>2011</volume><issue>145</issue><fpage>59</fpage><lpage>78</lpage><pub-id pub-id-type="doi">10.3897/zookeys.145.1895</pub-id></mixed-citation></tp:treatment-meta><tp:nomenclature><tp:taxon-name>
                        <tp:taxon-name-part taxon-name-part-type="genus">Falsocis</tp:taxon-name-part>
                        <tp:taxon-name-part taxon-name-part-type="species">aquilonius</tp:taxon-name-part>
                    <object-id xmlns:xlink="http://www.w3.org/1999/xlink" xlink:type="simple">urn:lsid:zoobank.org:act:01613AEF-7593-43F1-B83C-CB7F8A13AF21</object-id>
                    <object-id xmlns:xlink="http://www.w3.org/1999/xlink" xlink:type="simple">http://species-id.net/wiki/Falsocis_aquilonius</object-id>
                    </tp:taxon-name><tp:taxon-authority>Lopes-Andrade &amp; Lawrence</tp:taxon-authority><tp:taxon-status xmlns:xlink="http://www.w3.org/1999/xlink" xlink:type="simple">sp. n.</tp:taxon-status><xref ref-type="fig" rid="F1">Figs 1</xref><xref ref-type="fig" rid="F2">–9</xref><xref ref-type="fig" rid="F9">41</xref></tp:nomenclature><tp:treatment-sec sec-type="Type locality"><title>Type locality.</title><p>Cerro Campana, in the province of Panamá, Panama (<named-content xmlns:xlink="http://www.w3.org/1999/xlink" content-type="dwc:verbatimCoordinates" xlink:type="simple">8°26'N, 81°17'W</named-content>).
                    </p></tp:treatment-sec><tp:treatment-sec sec-type="Etymology"><title>Etymology.</title><p>The specific epithet is from the Latin“aquilonius" (adjective), which means “from the North", in reference to its occurrence at the northernmost locality for <italic><tp:taxon-name>Falsocis</tp:taxon-name></italic> species.
                    </p></tp:treatment-sec><tp:treatment-sec sec-type="Diagnosis"><title>Diagnosis.</title><p>Epipleura enlarged posteriorly, but just slightly explanate (<xref ref-type="fig" rid="F1">Figs 2–3</xref>), not or barely visible from above, with external margin simple (not crenulate). Pronotum with lateral margins visible for their entire lengths from above. Male abdominal sex patch small with a diameter of one-fifth the length of the first abdominal ventrite.
                    </p></tp:treatment-sec><tp:treatment-sec sec-type="Description"><title>Description.</title><p>Male holotype (<xref ref-type="fig" rid="F1">Figs 1–3</xref>), measurements in mm: TL 2.21; PL 0.95; PW 1.11; EL 1.26; EW 1.16; GD 0.89. Ratios: PL/PW 0.86; EL/EW 1.09; EL/PL 1.33; GD/EW 0.77; TL/EW 1.91. Body oblong, strongly convex, mostly yellowish brown; coxae and femora pale yellow; mesoventrite, metaventrite and first abdominal ventrite whitish. Head not visible from above; frontoclypeal ridge slightly raised, <!--PageBreak-->bearing two very short, barely pronounced tubercles; disc slightly convex, closely and coarsely punctate, glabrous; in between punctures finely granulate. Eyes coarsely facetted; greatest eye width 0.15mm. Each antenna (left antenna measured; FL 0.18mm; CL 0.18mm; CL/FL 1.00) with length of antennomeres (in mm) as follows: 0.08;<!--PageBreak--> 0.06; 0.06; 0.05; 0.03; 0.02; 0.02; 0.05; 0.05; 0.08. Pronotum with single and coarse punctation; punctures very close to each other on disc and near the lateral and posterior margins, but somewhat shallower and separated by a distance of about one puncture-width at the anterior projection; in between punctures finely granulate; vestiture grayish, dual (seen in lateral view under a magnification of 100×), consisting of conspicuous stout erect bristles (~0.05mm) and very small decumbent setae (a bit less than 0.02mm); anterior angles rounded, produced forward; anterior edge explanate and produced forward forming a plate that slightly curves upward and tapers toward a rounded apex; lateral margins slightly explanate and visible for their entire lengths from above, irregularly crenulate. Hindwings fully developed. Scutellum subtriangular, densely covered by stout decumbent bristles (better seen in lateral view); basal width 0.15mm. Sides of elytra parallel at basal three-fourths, broadly rounded posteriorly (seen from above) and converging to a blunt apex; punctation single and confused; punctures coarse and separated by a distance of one puncture-width or less; in between punctures dull; vestiture dual, similar to that of pronotum; lateral and apical margins not visible from above; epipleura tapering from base to middle, then enlarging to apex, with external margin simple (not crenulate). Ventral surface of thorax and abdomen finely granulate, with vestiture of decumbent slender setae. Prosternum flat; prosternal process laminate, three-fourths the length of procoxae. First abdominal ventrite twice as long as the second at midline; setose sex patch circular and margined, located near the posterior margin and with a diameter of one-fifth the length of the ventrite at midline.
                    </p><p><bold>Male terminalia in paratypes (<xref ref-type="fig" rid="F1">Figs 5–6</xref>).</bold> Eighth sternite (<xref ref-type="fig" rid="F1">Fig. 5</xref>) with posterior margin straight; posterior angles slightly produced forming two small lateral prominences. Basal piece (<xref ref-type="fig" rid="F1">Fig. 6</xref>) nearly one-third the length of tegmen. Tegmen (<xref ref-type="fig" rid="F1">Fig. 6</xref>) with anterior portion subtriangular; lateral margins straight, slightly diverging to apex; posterior portion with a median V-shaped emargination of about one-third the length of tegmen, forming two lateral lobes. Penis (<xref ref-type="fig" rid="F1">Fig. 6</xref>) as long as tegmen, subcylindrical; lateral margins straight for half of their lengths then slightly curved inwards to a narrowly rounded apex.
                    </p><p><bold>Females (<xref ref-type="fig" rid="F1">Fig. 4</xref>).</bold> Similar to males, but frontoclypeal ridge straight, barely sinuous, with rounded angles. Anterior pronotal margin broadly rounded. Abdomen devoid of sex patch.
                    </p></tp:treatment-sec><tp:treatment-sec sec-type="Variation"><title>Variation.</title><p>Males, measurements in mm (n = 6, including the holotype): TL 2.00–2.84 (2.45 ± 0.32); PL 0.74–1.32 (1.02 ± 0.20); PW 1.00–1.37 (1.16 ± 0.12); EL 1.21–1.47 (1.37 ± 0.11); EW 1.05–1.42 (1.23 ± 0.12); GD 0.84–1.16 (0.97 ± 0.13). Ratios: PL/PW 0.74–0.96 (0.87 ± 0.09); EL/EW 1.04–1.17 (1.12 ± 0.05); EL/PL 1.12–1.64 (1.37 ± 0.18); GD/EW 0.74–0.88 (0.79 ± 0.05); TL/EW 1.90–2.17 (1.99 ± 0.10). The anterior plate (projected anterior margin) of pronotum in males varies from very small (<xref ref-type="fig" rid="F2">Fig. 7</xref>), medium size (<xref ref-type="fig" rid="F2">Fig. 8</xref>, similar to that of holotype) to extremely projected (<xref ref-type="fig" rid="F2">Fig. 9</xref>); but the apex of this plate is rounded or blunt and devoid of tufts. Females, measurements in mm (n = 5): TL 2.21–2.53 (2.38 ± 0.14); PL 0.79–0.89 (0.83 ± 0.04); PW 1.11–1.37 (1.24 ± 0.10); EL 1.37–1.63 (1.47 ± 0.11); EW 1.16–1.47 <!--PageBreak-->(1.33 ± 0.13); GD 0.95–1.16 (1.05 ± 0.08). Ratios: PL/PW 0.60–0.81 (0.67 ± 0.08); EL/EW 1.04–1.27 (1.12 ± 0.09); EL/PL 1.63–1.94 (1.78 ± 0.15); GD/EW 0.74–0.95 (0.80 ± 0.09); TL/EW 1.68–2.14 (1.81 ± 0.19).
                    </p></tp:treatment-sec><tp:treatment-sec sec-type="Type series"><title>Type series.</title><p><italic>Holotype.</italic> (ANIC) <bold>Panama:</bold> \R.P.: Panama Cerro Campana Feb. 22, 1975 Lawrence, Erwin \ <italic><tp:taxon-name>Phellinus</tp:taxon-name></italic> sp. \ J.F. Lawrence Lot [printed] 3799 [handwritten] \ <italic>Falsocis</italic> <italic>aquilonius</italic> Lopes-Andrade &amp; Lawrence HOLOTYPUS [printed on red paper]\. <italic>Paratypes.</italic> <bold>Panama:</bold> 1 male and 1 female (ANIC), same data as holotype; 3 males (1 ANIC, 2 LAPC), 4 females (2 ANIC, 1 LAPC) \2.5mi S.W.Rincon Puntarenas, Costa Rica, Mar. 1–7, ’67 \ J.F. Lawrence Lot. [printed] 2175 [handwritten] \ R. Andrews Collector\. <bold>Costa Rica.</bold> 1 male (ANIC) \La Lola, C.R. III-8–1958 M.J. Stelzer [handwritten] \ MS 58.4 [handwritten]\; 1 female (ANIC) \Puerto Viejo COSTA RICA VIII-4–65 \ J.F. Lawrence Lot [printed] 1611 [handwritten]\. <bold>Colombia.</bold> 1 male (Marseul Collection, MNHN) \Dupont Colomb [18]41 [handwritten in circular green paper] \ MARSEUL [handwritten in rectangular small green paper] \ [circular blue paper, without information] \ FALSOCIS SPP. [handwritten] det. J.F. Lawrence 19 [printed]\. All paratypes distinguished labeled \<italic><tp:taxon-name>Falsocis</tp:taxon-name></italic> <italic>aquilonius</italic> Lopes-Andrade &amp; Lawrence PARATYPUS [printed on yellow paper]\.
                    </p></tp:treatment-sec><tp:treatment-sec sec-type="Comments and comparative notes"><title>Comments and comparative notes.</title><p>One specimen collected in an unidentified <italic><tp:taxon-name>Phellinus</tp:taxon-name></italic>. This is the only <italic><tp:taxon-name>Falsocis</tp:taxon-name></italic> species known from Central America, but it also occurs at the northernmost South America (<xref ref-type="fig" rid="F9">Fig. 41</xref>). Recent field collections in Colombia were unsuccessful in recapturing the species, so the country record is based only on a single old male without precise locality data. In <italic><tp:taxon-name>Falsocis opacus</tp:taxon-name></italic>, the epipleura is much more enlarged, easily visible from above, with external margin crenulate; the male eighth<!--PageBreak--> sternite is similar, but basal piece is strongly developed and is almost half the length of aedeagus; tegmen is elongate, four times as long as wide. In the remaining <italic><tp:taxon-name>Falsocis</tp:taxon-name></italic>, the epipleura is narrower near the apex.
                    </p><fig id="F1" position="float" orientation="portrait"><label>Figures 1–6.</label><caption><p><italic><tp:taxon-name>Falsocis aquilonius</tp:taxon-name></italic> Lopes-Andrade &amp; Lawrence, sp. n., male holotype <bold>1–3</bold>, shown in the same scale, female paratype from Puntarenas, Costa Rica <bold>4</bold> and slide preparation of male terminalia of a paratype <bold>5–6</bold>. <bold>1</bold> Dorsal view <bold>2</bold> Lateral view <bold>3</bold> Ventral view <bold>4</bold> Dorsal view <bold>5</bold> Eighth sternite <bold>6</bold> Aedeagus (left) and gross outline of aedeagus (right) showing tegmen (continuous line), penis (dashed line) and basal piece (dotted line).</p></caption><graphic xmlns:xlink="http://www.w3.org/1999/xlink" xlink:href="ZooKeys-145-059-g001.jpg" position="float" orientation="portrait" xlink:type="simple"/></fig><fig id="F2" position="float" orientation="portrait"><label>Figures 7–9.</label><caption><p><italic><tp:taxon-name>Falsocis aquilonius</tp:taxon-name></italic> Lopes-Andrade &amp; Lawrence, sp. n., male paratypes, dorsal view, shown in the same scale. <bold>7</bold> Low male from Cerro Campana (Panama) <bold>8</bold> Medium male from La Lola (Costa Rica) <bold>9</bold> High male from Puntarenas (Costa Rica).</p></caption><graphic xmlns:xlink="http://www.w3.org/1999/xlink" xlink:href="ZooKeys-145-059-g002.jpg" position="float" orientation="portrait" xlink:type="simple"/></fig></tp:treatment-sec><tp:treatment-sec><!--Section generated to contain objects referenced in tp:taxon-treatment.--><fig id="F9" position="float" orientation="portrait"><label>Figure 41.</label><caption><p>Distribution map for <italic><tp:taxon-name>Falsocis</tp:taxon-name></italic> Pic species. <italic><tp:taxon-name>Falsocis aquilonius</tp:taxon-name></italic> sp. n. (full circle), <italic><tp:taxon-name>Falsocis brasiliensis</tp:taxon-name></italic> Lopes-Andrade (full squares), <italic><tp:taxon-name>Falsocis egregius</tp:taxon-name></italic> sp. n. (open triangle), <italic><tp:taxon-name>Falsocis occultus</tp:taxon-name></italic> sp. n. (open circles), <italic><tp:taxon-name>Falsocis opacus</tp:taxon-name></italic> Pic (x) and <italic><tp:taxon-name>Falsocis</tp:taxon-name></italic> sp. (open star inside full circle). The question mark indicates an imprecise location of <italic><tp:taxon-name>Falsocis aquilonius</tp:taxon-name></italic> sp. n. in Colombia.</p></caption><graphic xmlns:xlink="http://www.w3.org/1999/xlink" xlink:href="ZooKeys-145-059-g009.jpg" position="float" orientation="portrait" xlink:type="simple"/></fig></tp:treatment-sec></tp:taxon-treatment>
