# Supplementary material for: Synopsis of Falsocis Pic (Coleoptera, Ciidae), new species, new records and an identification key
Source: Zookeys. 2011 Nov 4;(145):59–78. doi: 10.3897/zookeys.145.1895 (PMC3267458; doi:10.3897/zookeys.145.1895)
Supplement: XML Treatment for Falsocis egregius [file zookeys.145.1895-treatment2.xml]

<!DOCTYPE tp:taxon-treatment
  PUBLIC "-//TaxonX//DTD Taxonomic Treatment Publishing DTD v0 20100105//EN" "tax-treatment-NSO.dtd">
<tp:taxon-treatment xmlns:tp="http://www.plazi.org/taxpub"><tp:treatment-meta><mixed-citation publication-type="journal"><person-group><name><surname>Lopes-Andrade</surname><given-names>Cristiano</given-names></name><name><surname>Lawrence</surname><given-names>John F.</given-names></name></person-group><article-title>Synopsis of 
                    <italic>Falsocis</italic> Pic (Coleoptera, Ciidae), new species, new records and an identification key
                </article-title><source>Zookeys</source><day>4</day><month>11</month><year>2011</year><volume>2011</volume><issue>145</issue><fpage>59</fpage><lpage>78</lpage><pub-id pub-id-type="doi">10.3897/zookeys.145.1895</pub-id></mixed-citation></tp:treatment-meta><tp:nomenclature><tp:taxon-name>
                        <tp:taxon-name-part taxon-name-part-type="genus">Falsocis</tp:taxon-name-part>
                        <tp:taxon-name-part taxon-name-part-type="species">egregius</tp:taxon-name-part>
                    <object-id xmlns:xlink="http://www.w3.org/1999/xlink" xlink:type="simple">urn:lsid:zoobank.org:act:E6BFE936-A896-449F-8D6A-ADE8528F8728</object-id>
                    <object-id xmlns:xlink="http://www.w3.org/1999/xlink" xlink:type="simple">http://species-id.net/wiki/Falsocis_egregius</object-id>
                    </tp:taxon-name><tp:taxon-authority>Lopes-Andrade &amp; Lawrence</tp:taxon-authority><tp:taxon-status xmlns:xlink="http://www.w3.org/1999/xlink" xlink:type="simple">sp. n.</tp:taxon-status><xref ref-type="fig" rid="F3">Figs 10–16</xref><xref ref-type="fig" rid="F9">41</xref></tp:nomenclature><tp:treatment-sec sec-type="Type locality"><title>Type locality.</title><p>Santarém, in the state of Pará, northern Brazil (<named-content xmlns:xlink="http://www.w3.org/1999/xlink" content-type="dwc:verbatimCoordinates" xlink:type="simple">2°26'S, 54°42'W</named-content>).
                    </p></tp:treatment-sec><tp:treatment-sec sec-type="Etymology"><title>Etymology.</title><p>The specific epithet is from the Latin “egregius” (adjective), which means “singular”, “extraordinary”, in a reference to the outstanding head morphology of males.</p></tp:treatment-sec><tp:treatment-sec sec-type="Diagnosis"><title>Diagnosis.</title><p>Head of male with sides of vertex produced laterally to form a pair of triangular plates, each with acute apex (<xref ref-type="fig" rid="F3">Fig. 13</xref>, arrows); frontoclypeal horns wide at base and tapering to apex, slightly arcuate. Pronotum with anterior angles broadly rounded, barely produced forward; males with a row of long setae along the apex of the anterior projection but not forming distinct tufts (<xref ref-type="fig" rid="F3">Figs 10, 12</xref>, arrows).
                    </p></tp:treatment-sec><tp:treatment-sec sec-type="Description"><title>Description.</title><p>Male holotype (<xref ref-type="fig" rid="F3">Figs 10-13</xref>), measurements in mm: TL 2.85; PL 1.25; PW 1.50; EL 1.55; EW 1.55; GD 1.35. Ratios: PL/PW 0.83; EL/EW 1.00; EL/PL 1.24; GD/EW 0.87; TL/EW 1.84. Body oblong, strongly convex, mostly light yellowish brown; mouthparts and apices of femora reddish brown; ventral vestiture consisting of very fine decumbent setae. Head strongly developed, the anterior and lateral margins easily visible from above; dorsum concave, slightly tumid on disc; punctation relatively fine, shallow, sparse; in between punctures finely granulate; frontoclypeal ridge explanate, each side produced upward forming a conspicuous horn that is slightly arcuate, bearing two small tubercles between them; each side of vertex explanate and produced laterally forming a conspicuous triangular plate with an acute apex (<xref ref-type="fig" rid="F3">Fig. 13</xref>, arrows). Eyes coarsely facetted; greatest width 0.18mm. Each antenna (left antenna measured; FL 0.22mm; CL 0.23mm; CL/FL 1.05) with length of antennomeres (in mm) as follows: 0.12; 0.07; 0.08; 0.04; 0.04; 0.03; 0.03; 0.06; 0.06; 0.11. Pronotum with shallow, coarse, single punctation; punctures separated by a distance about a puncture-width; in between punctures smooth at disc and finely granulate at the anterior projection; vestiture indistinctly dual, consisting of conspicuous yellowish stout erect bristles (~0.05mm) and very fine decumbent setae (&lt;0.02mm); anterior angles broadly rounded, just slightly produced forward; anterior margin (beyond anterior angles) explanate, produced forward forming a plate that slightly curves downward and narrows toward a slightly arcuate apex with a row of very long slender setae (&gt;0.35mm; <xref ref-type="fig" rid="F3">Figs 10, 12</xref>, arrows). Scutellum subtriangular; punctation finer than those of pronotum and elytra; vestiture consisting of stout decumbent bristles (better seen in lateral view); basal width 0.21mm. Hindwings fully developed. Elytra subparallel at basal two-thirds, with posterolateral angles broadly rounded (as seen from above) and then converging to a blunt apex; punctation single and confused, a bit sparser than that of <!--PageBreak--><!--PageBreak-->pronotum; in between punctures smooth; vestiture indistinctly dual, consisting of conspicuous stout erect bristles (~0.07mm) and very minute decumbent setae (&lt;0.02mm); lateral and apical margins not visible from above; epipleura tapering from base to apex. Surface of the ventral thoracic and abdominal sclerites granulate, somewhat rugose. Prosternum flat; prosternal process laminate, almost half the length of procoxae. First abdominal ventrite more than twice as long as the second at midline; setose sex patch circular and margined, located at the middle of the ventrite and with a diameter of one-third the length of the ventrite at midline.
                    </p><p><bold>Male terminalia in paratypes (<xref ref-type="fig" rid="F3">Figs 15–16</xref>).</bold> Eighth sternite (<xref ref-type="fig" rid="F3">Fig. 15</xref>) with posterior margin curved inward; angles not produced. Basal piece (<xref ref-type="fig" rid="F3">Fig. 16</xref>) almost half the length of tegmen. Tegmen (<xref ref-type="fig" rid="F3">Fig. 16</xref>) with anterior portion broadly rounded; lateral margins almost straight; posterior portion bearing a deep V-shaped emargination reaching the middle of the structure and forming two lateral lobes. Penis (<xref ref-type="fig" rid="F3">Fig. 16</xref>) subcylindrical, lateral margins straight for most of their lengths and a bit expanded to a rounded apex; the penis is turned and lays laterally in the slide preparation.
                    </p><p><bold>Female (<xref ref-type="fig" rid="F3">Fig. 14</xref>).</bold>Similar to males, but frontoclypeal ridge straight, barely sinuous, with rounded angles. Anterior pronotal margin broadly rounded. Abdomen devoid of sex patch.
                    </p></tp:treatment-sec><tp:treatment-sec sec-type="Variation"><title>Variation.</title><p>Males, measurements in mm (n = 5, including the holotype): TL 2.75–2.95 (2.87 ± 0.08); PL 1.20–1.35 (1.26 ± 0.05); PW 1.50–1.55 (1.52 ± 0.03); EL 1.50–1.65 (1.56 ± 0.05); EW 1.55–1.65 (1.57 ± 0.04); GD 1.30–1.40 (1.35 ± 0.04). Ratios: PL/PW 0.80–0.87 (0.83 ± 0.03); EL/EW 0.97–1.00 (0.99 ± 0.01); EL/PL 1.15–1.32 (1.24 ± 0.06); GD/EW 0.84–0.87 (0.86 ± 0.02); TL/EW 1.77–1.87 (1.83 ± 0.05).</p><p>Female, measurements in mm (n = 1): TL 2.50; PL 0.95; PW 1.45; EL 1.55; EW 1.50; GD 1.05. Ratios: PL/PW 0.66; EL/EW 1.03; EL/PL 1.63; GD/EW 0.70; TL/EW 1.67.</p></tp:treatment-sec><tp:treatment-sec sec-type="Type series"><title>Type series.</title><p><italic>Holotype.</italic> (CMNH) <bold>Brazil:</bold> \Santarem Brazil Acc. No.2966 \ CM \ <italic><tp:taxon-name>Falsocis</tp:taxon-name></italic> <italic>egregius</italic> Lopes-Andrade &amp; Lawrence HOLOTYPUS [printed on red paper]\. <italic>Paratypes.</italic> <bold>Brazil:</bold> 4 males (1 ANIC; 2 CMNH; 1 LAPC, dissected) and 1 female (CMNH) \Santarem Brazil Acc. No.2966 \ CM\, same data as holotype. All paratypes distinguished labeled \<italic><tp:taxon-name>Falsocis egregius</tp:taxon-name></italic> Lopes-Andrade &amp; Lawrence PARATYPUS [printed on yellow paper]\.
                    </p></tp:treatment-sec><tp:treatment-sec sec-type="Comments and comparative notes"><title>Comments and comparative notes.</title><p>The species is currently known from a single collection in Santarém, northern Brazil (<xref ref-type="fig" rid="F9">Fig. 41</xref>). Only one female was available for examination. The series is very small, but species sufficiently distinct to allow description. Differs from <italic><tp:taxon-name>Falsocis aquilonius</tp:taxon-name></italic> sp. n. and <italic><tp:taxon-name>Falsocis opacus</tp:taxon-name></italic> in having the epipleura narrow posteriorly. <italic><tp:taxon-name>Falsocis occultus</tp:taxon-name></italic> sp. n. has deeper and closer pronotal punctation. Very similar to <italic><tp:taxon-name>Falsocis brasiliensis</tp:taxon-name></italic>, but differing mainly in features mentioned in the diagnosis and in the conspicuous basal piece of male terminalia. In <italic><tp:taxon-name>Falsocis brasiliensis</tp:taxon-name></italic>, the eighth sternite has the anterior margin only slightly curved inward; the basal piece was not observed in the available slide preparations and is possibly membranous (<xref ref-type="bibr" rid="B8">Lopes-Andrade 2007</xref>); the tegmen has a subtriangular posterior portion, subparallel lateral margins and anterior V-shape emargination is only one-fourth to one-third deep.<!--PageBreak-->
                    </p><fig id="F3" position="float" orientation="portrait"><label>Figures 10–16.</label><caption><p><italic><tp:taxon-name>Falsocis egregius</tp:taxon-name></italic> Lopes-Andrade &amp; Lawrence, sp. n., male holotype <bold>10–13</bold> and female paratype <bold>14</bold> shown in the same scale, and slide preparation of male terminalia of a paratype <bold>15–16</bold>. <bold>10</bold> Dorsal view (pronotal tuft of long setae, arrow) <bold>11</bold> Lateral view <bold>12</bold> Ventral view (pronotal tuft of long setae, arrow) <bold>13</bold> Head and pronotum view from above (triangular plate behind eyes, arrows) <bold>14</bold> Female <bold>15</bold> Eighth sternite <bold>16</bold> Aedeagus (left) and gross outline of aedeagus (right) showing tegmen (continuous line), penis (dashed line) and basal piece (dotted line).</p></caption><graphic xmlns:xlink="http://www.w3.org/1999/xlink" xlink:href="ZooKeys-145-059-g003.jpg" position="float" orientation="portrait" xlink:type="simple"/></fig></tp:treatment-sec><tp:treatment-sec><!--Section generated to contain objects referenced in tp:taxon-treatment.--><fig id="F9" position="float" orientation="portrait"><label>Figure 41.</label><caption><p>Distribution map for <italic><tp:taxon-name>Falsocis</tp:taxon-name></italic> Pic species. <italic><tp:taxon-name>Falsocis aquilonius</tp:taxon-name></italic> sp. n. (full circle), <italic><tp:taxon-name>Falsocis brasiliensis</tp:taxon-name></italic> Lopes-Andrade (full squares), <italic><tp:taxon-name>Falsocis egregius</tp:taxon-name></italic> sp. n. (open triangle), <italic><tp:taxon-name>Falsocis occultus</tp:taxon-name></italic> sp. n. (open circles), <italic><tp:taxon-name>Falsocis opacus</tp:taxon-name></italic> Pic (x) and <italic><tp:taxon-name>Falsocis</tp:taxon-name></italic> sp. (open star inside full circle). The question mark indicates an imprecise location of <italic><tp:taxon-name>Falsocis aquilonius</tp:taxon-name></italic> sp. n. in Colombia.</p></caption><graphic xmlns:xlink="http://www.w3.org/1999/xlink" xlink:href="ZooKeys-145-059-g009.jpg" position="float" orientation="portrait" xlink:type="simple"/></fig></tp:treatment-sec><ref-list><ref id="B8"><mixed-citation xmlns:xlink="http://www.w3.org/1999/xlink" xlink:type="simple"><person-group><name name-style="western"><surname>Lopes-Andrade</surname><given-names>C</given-names></name></person-group> (<year>2007</year>)<article-title> Notes on <italic>Falsocis</italic> Pic (Coleoptera: Tenebrionoidea: Ciidae), with the description of an endangered Brazilian species.</article-title><source>Zootaxa </source><volume>1544</volume>: <fpage>41</fpage>-<lpage>58</lpage>.</mixed-citation></ref></ref-list></tp:taxon-treatment>
