# Supplementary material for: Synopsis of Falsocis Pic (Coleoptera, Ciidae), new species, new records and an identification key
Source: Zookeys. 2011 Nov 4;(145):59–78. doi: 10.3897/zookeys.145.1895 (PMC3267458; doi:10.3897/zookeys.145.1895)
Supplement: XML Treatment for Falsocis occultus [file zookeys.145.1895-treatment3.xml]

<!DOCTYPE tp:taxon-treatment
  PUBLIC "-//TaxonX//DTD Taxonomic Treatment Publishing DTD v0 20100105//EN" "tax-treatment-NSO.dtd">
<tp:taxon-treatment xmlns:tp="http://www.plazi.org/taxpub"><tp:treatment-meta><mixed-citation publication-type="journal"><person-group><name><surname>Lopes-Andrade</surname><given-names>Cristiano</given-names></name><name><surname>Lawrence</surname><given-names>John F.</given-names></name></person-group><article-title>Synopsis of 
                    <italic>Falsocis</italic> Pic (Coleoptera, Ciidae), new species, new records and an identification key
                </article-title><source>Zookeys</source><day>4</day><month>11</month><year>2011</year><volume>2011</volume><issue>145</issue><fpage>59</fpage><lpage>78</lpage><pub-id pub-id-type="doi">10.3897/zookeys.145.1895</pub-id></mixed-citation></tp:treatment-meta><tp:nomenclature><tp:taxon-name>
                        <tp:taxon-name-part taxon-name-part-type="genus">Falsocis</tp:taxon-name-part>
                        <tp:taxon-name-part taxon-name-part-type="species">occultus</tp:taxon-name-part>
                    <object-id xmlns:xlink="http://www.w3.org/1999/xlink" xlink:type="simple">urn:lsid:zoobank.org:act:EF30CDE6-0A8A-444A-9A89-0ECB68E9CB17</object-id>
                    <object-id xmlns:xlink="http://www.w3.org/1999/xlink" xlink:type="simple">http://species-id.net/wiki/Falsocis_occultus</object-id>
                    </tp:taxon-name><tp:taxon-authority>Lopes-Andrade &amp; Lawrence</tp:taxon-authority><tp:taxon-status xmlns:xlink="http://www.w3.org/1999/xlink" xlink:type="simple">sp. n.</tp:taxon-status><xref ref-type="fig" rid="F4">Figs 17</xref><xref ref-type="fig" rid="F5">–25</xref><xref ref-type="fig" rid="F9">41</xref></tp:nomenclature><tp:treatment-sec sec-type="Type locality"><title>Type locality.</title><p>Linhares, in the state of Espírito Santo, southeastern Brazil (<named-content xmlns:xlink="http://www.w3.org/1999/xlink" content-type="dwc:verbatimCoordinates" xlink:type="simple">19°23'S, 40°04'W</named-content>).
                    </p></tp:treatment-sec><tp:treatment-sec sec-type="Etymology"><title>Etymology.</title><p>The specific epithet is from the Latin “occultus” (adjective), which means “hidden”, in reference to the fact that the population from the type locality stayed hidden among fungi forgotten in a field-base for near four years.</p></tp:treatment-sec><tp:treatment-sec sec-type="Diagnosis"><title>Diagnosis.</title><p>Pronotum with anterolateral angles not produced forward; lateral margins not visible from above; male with anterior projection ending in an acute apex (<xref ref-type="fig" rid="F4">Figs 19</xref>, <xref ref-type="fig" rid="F5">23-25</xref>, arrows) bordered by medium-size bristles.
                    </p></tp:treatment-sec><tp:treatment-sec sec-type="Description"><title>Description.</title><p>Male holotype (<xref ref-type="fig" rid="F4">Figs 17–19</xref>), measurements in mm: TL 3.55; PL 1.70; PW 1.75; EL 1.80; EW 1.75; GD 1.40. Ratios: PL/PW 0.97; EL/EW 1.03; EL/PL 1.06; GD/EW 0.80; TL/EW 2.03. Body oblong, strongly convex, mostly dark brown; mouthparts, antennae and tarsi dark yellowish brown; femora and tibiae dark reddish brown. Head concealed by the anterior pronotal projection (seen from above) except for its anterolateral angles; dorsum concave with disc slightly tumid; punctation coarse, shallow; in between punctures finely granulate; frontoclypeal ridge explanate and produced forming a broad acute triangular plate at each anterior angle, with two small tubercles between them. Eyes coarsely facetted; greatest eye width 0.21mm. Each antenna (left antenna measured; FL 0.30mm; CL 0.28mm; CL/FL 0.93) with length of antennomeres (in mm) as follows: 0.15; 0.09; 0.08; 0.08; 0.06; 0.05; 0.03; 0.08; 0.08; 0.12. Pronotum with single, coarse, relatively deep punctation; punctures very close to each other, separated by a distance of one puncture-width or less; in between punctures smooth but not shining; vestiture yellowish, indistinctly dual (seen under a magnification of 100×), consisting of stout erect bristles (~0.05mm) and small decumbent setae (~0.03mm), both better seen in lateral view; anterior angles not produced forward; anterior margin (beyond anterior angles) explanate, strongly produced forward forming a plate that slightly curves downward and narrows toward an acute apex (<xref ref-type="fig" rid="F4">Fig. 19</xref>, arrow) ornamented by a row of increasingly stout bristles in either side (<xref ref-type="fig" rid="F4">Figs 17-19</xref>); lateral margins slightly crenulate, not visible from above, bearing a row of stout bristles. Scutellum subtriangular, its margins indistinct so that it seems to be contiguous with elytra; punctation conspicuous but slightly finer than those of pronotum and elytra; vestiture consisting of stout decumbent bristles (better seen in lateral view); basal width 0.20mm. Hindwings fully developed. Elytra parallel at basal three-fourths, posteriorly broadly rounded (as seen from above) and converging to a blunt apex; punctation single and confused, slightly finer than that of pronotum, consisting of relatively deep punctures separated by a distance near a puncture-width; in between punctures smooth, dull; vestiture distinctly dual, the erect bristles about 0.1mm long <!--PageBreak--><!--PageBreak-->and the decumbent setae about 0.03mm long; lateral and apical margins not visible from above; epipleura tapering from base to the basal one-sixth, then continuing as a narrow line to the apex. Ventral surfaces of thorax and abdomen finely granulate; vestiture consisting of slender decumbent setae. Prosternum flat; prosternal process laminate, two-thirds the length of the procoxae. First abdominal ventrite more than twice as long as the second at midline; setose sex patch suboval and margined, located at the middle of the ventrite and with a diameter of one-third the length of the ventrite at midline.
                    </p><p><bold>Male terminalia in paratypes (<xref ref-type="fig" rid="F4">Figs 21–22</xref>).</bold> Eighth sternite (<xref ref-type="fig" rid="F4">Fig. 21</xref>) with posterior margin almost straight; angles not produced. Basal piece (<xref ref-type="fig" rid="F4">Fig. 22</xref>) nearly one-third the length of tegmen. Tegmen (<xref ref-type="fig" rid="F4">Fig. 22</xref>) with anterior portion mostly rounded but apex acute; lateral margins slightly sinuous and diverging; posterior portion bearing a deep V-shaped emargination reaching the middle of the structure, forming two lateral lobes. Penis (<xref ref-type="fig" rid="F4">Fig. 22</xref>) subcylindrical; lateral margins subparallel for most of their lengths; apical third subtriangular, membranous.
                    </p><p><bold>Females (<xref ref-type="fig" rid="F4">Fig. 20</xref>).</bold> Similar to males, but frontoclypeal ridge straight, barely sinuous, with rounded angles. Anterior pronotal margin broadly rounded. Abdomen devoid of sex patch.
                    </p></tp:treatment-sec><tp:treatment-sec sec-type="Variation"><title>Variation.</title><p>Males, measurements in mm (n = 15, including the holotype): TL 2.11–3.55 (2.84 ± 0.42); PL 0.84–1.70 (1.28 ± 0.25); PW 1.16–1.75 (1.48 ± 0.17); EL 1.25–1.80 (1.53 ± 0.19); EW 1.21–1.84 (1.52 ± 0.17); GD 0.95–1.47 (1.22 ± 0.16). Ratios: PL/PW 0.73–0.97 (0.86 ± 0.07); EL/EW 0.86–1.07 (1.01 ± 0.05); EL/PL 1.00–1.5<!--PageBreak-->0 (1.22 ± 0.15); GD/EW 0.72–0.93 (0.80 ± 0.05); TL/EW 1.73–2.03 (1.86 ± 0.09). In the unique specimen from Nova Teutonia, a teneral male, pronotal and elytral bristles are larger (0.08mm and 0.15mm, respectively) than in specimens from Linhares. In small males, the anterior pronotal plate is barely projected (<xref ref-type="fig" rid="F5">Fig. 23</xref>). However, all males have an acute pronotal apex (<xref ref-type="fig" rid="F4">Figs 19</xref>, <xref ref-type="fig" rid="F5">23–25</xref>, arrows). Females, measurements in mm (n = 15): TL 2.30–3.15 (2.63 ± 0.27); PL 0.80–1.16 (0.97 ± 0.11); PW 1.05–1.75 (1.42 ± 0.19); EL 1.40–2.00 (1.64 ± 0.18); EW 1.10–1.85 (1.50 ± 0.19); GD 1.05–1.50 (1.23 ± 0.15). Ratios: PL/PW 0.62–0.81 (0.69 ± 0.05); EL/EW 1.00–1.41 (1.11 ± 0.10); EL/PL 1.50–2.00 (1.71 ± 0.15); GD/EW 0.79–0.95 (0.83 ± 0.04); TL/EW 1.64–2.23 (1.77 ± 0.14).
                    </p></tp:treatment-sec><tp:treatment-sec sec-type="Type series"><title>Type series.</title><p><italic>Holotype.</italic> (LAPC) <bold>Brazil:</bold> \BRASIL: ES Linhares 11–21.x.2004 P.C. Grossi leg. \ <italic><tp:taxon-name>Falsocis</tp:taxon-name></italic> <italic>occultus</italic> Lopes-Andrade &amp; Lawrence HOLOTYPUS [printed on red paper]\. <italic>Paratypes.</italic> <bold>Brazil:</bold> 56 (27 males, 1 dissected, and 19 females, LAPC; 5 males and 5 females, ANIC), same data as holotype; 1 male (FMNH) \Nova Teutonia, Sta. <tp:taxon-name>Catharina</tp:taxon-name>, BRAZ. 300–500m alt. Fritz Plaumann leg [printed] XI:1940 [handwritten] \ [circular red paper, without information] \ Falsocis sp. 115 \. All paratypes distinguished labeled \<italic><tp:taxon-name>Falsocis occultus</tp:taxon-name></italic> Lopes-Andrade &amp; Lawrence PARATYPUS [printed on yellow paper]\.
                    </p></tp:treatment-sec><tp:treatment-sec sec-type="Other specimens examined"><title>Other specimens examined.</title><p>26 specimens, gender not determined (2 CNCI for molecular analysis, 4 LAPC in absolute alcohol, 20 MTD), same data as holotype.</p></tp:treatment-sec><tp:treatment-sec sec-type="Comments and comparative notes"><title>Comments and comparative notes.</title><p>Known from two localities, in southeastern and southern Brazil (<xref ref-type="fig" rid="F9">Fig. 41</xref>). The specimens from Linhares (in the state of Espírito Santo, southeastern Brazil) were collected in <italic><tp:taxon-name>Hexagonia papyracea</tp:taxon-name></italic> Berk.(<tp:taxon-name>Polyporaceae</tp:taxon-name>) and bred in the laboratory until December 2009 in the original basidiomes, without addition of either water or nutrients. In male <italic><tp:taxon-name>Falsocis brasiliensis</tp:taxon-name></italic> and <italic><tp:taxon-name>Falsocis egregius</tp:taxon-name></italic> sp. n., the apex of the pronotal projection bears a row of setae that are comparatively longer (<xref ref-type="fig" rid="F3">Figs 10–12</xref>, <xref ref-type="fig" rid="F6">26–29</xref>, <xref ref-type="fig" rid="F7">33–34</xref>). Differs from <italic><tp:taxon-name>Falsocis aquilonius</tp:taxon-name></italic> sp. n. and <italic><tp:taxon-name>Falsocis opacus</tp:taxon-name></italic> in having the epipleura narrow posteriorly.
                    </p><fig id="F4" position="float" orientation="portrait"><label>Figures 17–22.</label><caption><p><italic><tp:taxon-name>Falsocis occultus</tp:taxon-name></italic> Lopes-Andrade &amp; Lawrence, sp. n., male holotype <bold>17–19</bold> and female paratype <bold>20</bold> shown in the same scale, and slide preparation of male terminalia of a paratype <bold>21–22</bold>. <bold>17</bold> Dorsal view <bold>18</bold> Lateral view <bold>19</bold> Ventral view (acute pronotal apex, arrow) <bold>20</bold> Dorsal view <bold>21</bold> Eighth sternite <bold>22</bold> Aedeagus (left) and gross outline of aedeagus (right) showing tegmen (continuous line), penis (dashed line) and basal piece (dotted line).</p></caption><graphic xmlns:xlink="http://www.w3.org/1999/xlink" xlink:href="ZooKeys-145-059-g004.jpg" position="float" orientation="portrait" xlink:type="simple"/></fig><fig id="F5" position="float" orientation="portrait"><label>Figures 23–25.</label><caption><p><italic><tp:taxon-name>Falsocis occultus</tp:taxon-name></italic> Lopes-Andrade &amp; Lawrence, sp. n., male paratypes <bold>23–24</bold> shown in the same scale, dorsal view (acute pronotal apex, arrows). <bold>23</bold> Low male from Linhares (in the state of Espírito Santo, southeastern Brazil) <bold>24</bold> Medium male from Linhares <bold>25</bold> The unique specimen known from Nova Teutônia (in the state of Santa Catarina, southern Brazil).</p></caption><graphic xmlns:xlink="http://www.w3.org/1999/xlink" xlink:href="ZooKeys-145-059-g005.jpg" position="float" orientation="portrait" xlink:type="simple"/></fig></tp:treatment-sec><tp:treatment-sec><!--Section generated to contain objects referenced in tp:taxon-treatment.--><fig id="F9" position="float" orientation="portrait"><label>Figure 41.</label><caption><p>Distribution map for <italic><tp:taxon-name>Falsocis</tp:taxon-name></italic> Pic species. <italic><tp:taxon-name>Falsocis aquilonius</tp:taxon-name></italic> sp. n. (full circle), <italic><tp:taxon-name>Falsocis brasiliensis</tp:taxon-name></italic> Lopes-Andrade (full squares), <italic><tp:taxon-name>Falsocis egregius</tp:taxon-name></italic> sp. n. (open triangle), <italic><tp:taxon-name>Falsocis occultus</tp:taxon-name></italic> sp. n. (open circles), <italic><tp:taxon-name>Falsocis opacus</tp:taxon-name></italic> Pic (x) and <italic><tp:taxon-name>Falsocis</tp:taxon-name></italic> sp. (open star inside full circle). The question mark indicates an imprecise location of <italic><tp:taxon-name>Falsocis aquilonius</tp:taxon-name></italic> sp. n. in Colombia.</p></caption><graphic xmlns:xlink="http://www.w3.org/1999/xlink" xlink:href="ZooKeys-145-059-g009.jpg" position="float" orientation="portrait" xlink:type="simple"/></fig><fig id="F3" position="float" orientation="portrait"><label>Figures 10–16.</label><caption><p><italic><tp:taxon-name>Falsocis egregius</tp:taxon-name></italic> Lopes-Andrade &amp; Lawrence, sp. n., male holotype <bold>10–13</bold> and female paratype <bold>14</bold> shown in the same scale, and slide preparation of male terminalia of a paratype <bold>15–16</bold>. <bold>10</bold> Dorsal view (pronotal tuft of long setae, arrow) <bold>11</bold> Lateral view <bold>12</bold> Ventral view (pronotal tuft of long setae, arrow) <bold>13</bold> Head and pronotum view from above (triangular plate behind eyes, arrows) <bold>14</bold> Female <bold>15</bold> Eighth sternite <bold>16</bold> Aedeagus (left) and gross outline of aedeagus (right) showing tegmen (continuous line), penis (dashed line) and basal piece (dotted line).</p></caption><graphic xmlns:xlink="http://www.w3.org/1999/xlink" xlink:href="ZooKeys-145-059-g003.jpg" position="float" orientation="portrait" xlink:type="simple"/></fig><fig id="F6" position="float" orientation="portrait"><label>Figures 26–31.</label><caption><p><italic><tp:taxon-name>Falsocis brasiliensis</tp:taxon-name></italic> Lopes-Andrade, 2007, specimens from Viçosa (in the state of Minas Gerais, southeastern Brazil), all shown in the same scale. <bold>26</bold> Dorsal view (produced angles, large arrows; two tufts of long setae, small arrows) <bold>27</bold> Lateral view <bold>28</bold> Ventral view (produced angles, large arrows; two tufts of long setae, small arrows) <bold>29</bold> Head and pronotum view from above <bold>30</bold> Low male <bold>31</bold> Female.</p></caption><graphic xmlns:xlink="http://www.w3.org/1999/xlink" xlink:href="ZooKeys-145-059-g006.jpg" position="float" orientation="portrait" xlink:type="simple"/></fig><fig id="F7" position="float" orientation="portrait"><label>Figures 32–34.</label><caption><p><italic><tp:taxon-name>Falsocis brasiliensis</tp:taxon-name></italic> Lopes-Andrade, 2007, dorsal view, shown in the same scale. <bold>32</bold> The unique female specimen from Santa Maria de Jetibá, in the state of Espírito Santo, southeastern Brazil <bold>33</bold> Male paratype from Venda Nova do Imigrante, Espírito Santo (two tufts of long setae, arrows) <bold>34</bold> Male paratype from Jussari (in the state of Bahia).</p></caption><graphic xmlns:xlink="http://www.w3.org/1999/xlink" xlink:href="ZooKeys-145-059-g007.jpg" position="float" orientation="portrait" xlink:type="simple"/></fig></tp:treatment-sec></tp:taxon-treatment>
