# Supplementary material for: Synopsis of Falsocis Pic (Coleoptera, Ciidae), new species, new records and an identification key
Source: Zookeys. 2011 Nov 4;(145):59–78. doi: 10.3897/zookeys.145.1895 (PMC3267458; doi:10.3897/zookeys.145.1895)
Supplement: XML Treatment for Falsocis brasiliensis [file zookeys.145.1895-treatment4.xml]

<!DOCTYPE tp:taxon-treatment
  PUBLIC "-//TaxonX//DTD Taxonomic Treatment Publishing DTD v0 20100105//EN" "tax-treatment-NSO.dtd">
<tp:taxon-treatment xmlns:tp="http://www.plazi.org/taxpub"><tp:treatment-meta><mixed-citation publication-type="journal"><person-group><name><surname>Lopes-Andrade</surname><given-names>Cristiano</given-names></name><name><surname>Lawrence</surname><given-names>John F.</given-names></name></person-group><article-title>Synopsis of 
                    <italic>Falsocis</italic> Pic (Coleoptera, Ciidae), new species, new records and an identification key
                </article-title><source>Zookeys</source><day>4</day><month>11</month><year>2011</year><volume>2011</volume><issue>145</issue><fpage>59</fpage><lpage>78</lpage><pub-id pub-id-type="doi">10.3897/zookeys.145.1895</pub-id></mixed-citation></tp:treatment-meta><tp:nomenclature><tp:taxon-name>
                            <tp:taxon-name-part taxon-name-part-type="genus">Falsocis</tp:taxon-name-part>
                            <tp:taxon-name-part taxon-name-part-type="species">brasiliensis</tp:taxon-name-part>
                        <object-id xmlns:xlink="http://www.w3.org/1999/xlink" xlink:type="simple">http://species-id.net/wiki/Falsocis_brasiliensis</object-id>
                        </tp:taxon-name><tp:taxon-authority>Lopes-Andrade, 2007</tp:taxon-authority><xref ref-type="fig" rid="F6">Figs 26</xref><xref ref-type="fig" rid="F7">–34</xref><xref ref-type="fig" rid="F9">41</xref></tp:nomenclature><tp:treatment-sec sec-type="Additional records"><title>Additional records.</title><p><bold>Brazil:</bold> 1 female (LAPC) \BRASIL: ES Santa Maria de Jetibá 08.xii.2003 leg. Furieri &amp; Nunes\; 3 males (1 LAPC, in absolute alcohol; 2 CNCI, for molecular analysis) and 1 female (LAPC, in absolute alcohol) \BRASIL: MG Viçosa “Belvedere” 03.ii.2011 leg. L.S. Araújo, C.A. Carvalho\; 2 males and 1 female (LAPC) \BRASIL: MG Viçosa Mata da Biologia, ponto 37 16.iv.2010; leg. T. Mariani &amp; C. Lopes-Andrade; ex <italic><tp:taxon-name>Hymenochaete luteobadia</tp:taxon-name></italic>\; 2 males (LAPC) \BRASIL: MG Viçosa Mata da Biologia, ponto 048 20.iv.2011; C. A. Carvalho &amp; C. Lopes-Andrade; ex <italic><tp:taxon-name>Hymenochaete luteobadia</tp:taxon-name></italic>\.
                        </p></tp:treatment-sec><tp:treatment-sec sec-type="Comments"><title>Comments.</title><p>The specimens from Viçosa (in the state of Minas Gerais, southeastern Brazil; <xref ref-type="fig" rid="F6">Figs 26–31</xref>) were all collected in <italic><tp:taxon-name>Hymenochaete luteobadia</tp:taxon-name></italic> (Fr.) Höhn. &amp; Litsch. <!--PageBreak-->(<tp:taxon-name>Hymenochaetacea</tp:taxon-name>). This fungus was previously misidentified as <italic><tp:taxon-name>Phellinus</tp:taxon-name></italic> sp. (<xref ref-type="bibr" rid="B8">Lopes-Andrade 2007</xref>, <xref ref-type="bibr" rid="B4">Graf-Peters et al. 2011</xref>). After its description, the species was recollected in Viçosa and a single female was found in Santa Maria de Jetibá (in the state of Espírito Santo, southeastern Brazil; <xref ref-type="fig" rid="F7">Fig. 32</xref>). The species is restricted to forests, known only from small remnants, and was never found in open areas. Specimens from Venda Nova do Imigrante (Espírito Santo; <xref ref-type="fig" rid="F7">Fig. 33</xref>) are reddish, and the ones from Jussari (in the state of Bahia; <xref ref-type="fig" rid="F7">Fig. 34</xref>) are dark brown. In low males (<xref ref-type="fig" rid="F6">Fig. 30</xref>), the frontoclypeal and pronotal projections are very weak and the pronotum narrower anteriorly. TL (in mm, not including the head) and TL/EW of the type series are as follows: Males (n = 10, including the holotype), TL 2.00–2.80 (2.25 ± 0.22), TL/EW 1.54–1.81 (1.64 ± 0.07); Females (n = 5), TL 2.00–2.35 (2.14 ± 0.14), TL/EW 1.48–1.68 (1.60 ± 0.08).<!--PageBreak-->
                        </p><fig id="F6" position="float" orientation="portrait"><label>Figures 26–31.</label><caption><p><italic><tp:taxon-name>Falsocis brasiliensis</tp:taxon-name></italic> Lopes-Andrade, 2007, specimens from Viçosa (in the state of Minas Gerais, southeastern Brazil), all shown in the same scale. <bold>26</bold> Dorsal view (produced angles, large arrows; two tufts of long setae, small arrows) <bold>27</bold> Lateral view <bold>28</bold> Ventral view (produced angles, large arrows; two tufts of long setae, small arrows) <bold>29</bold> Head and pronotum view from above <bold>30</bold> Low male <bold>31</bold> Female.</p></caption><graphic xmlns:xlink="http://www.w3.org/1999/xlink" xlink:href="ZooKeys-145-059-g006.jpg" position="float" orientation="portrait" xlink:type="simple"/></fig><fig id="F7" position="float" orientation="portrait"><label>Figures 32–34.</label><caption><p><italic><tp:taxon-name>Falsocis brasiliensis</tp:taxon-name></italic> Lopes-Andrade, 2007, dorsal view, shown in the same scale. <bold>32</bold> The unique female specimen from Santa Maria de Jetibá, in the state of Espírito Santo, southeastern Brazil <bold>33</bold> Male paratype from Venda Nova do Imigrante, Espírito Santo (two tufts of long setae, arrows) <bold>34</bold> Male paratype from Jussari (in the state of Bahia).</p></caption><graphic xmlns:xlink="http://www.w3.org/1999/xlink" xlink:href="ZooKeys-145-059-g007.jpg" position="float" orientation="portrait" xlink:type="simple"/></fig></tp:treatment-sec><tp:treatment-sec><!--Section generated to contain objects referenced in tp:taxon-treatment.--><fig id="F9" position="float" orientation="portrait"><label>Figure 41.</label><caption><p>Distribution map for <italic><tp:taxon-name>Falsocis</tp:taxon-name></italic> Pic species. <italic><tp:taxon-name>Falsocis aquilonius</tp:taxon-name></italic> sp. n. (full circle), <italic><tp:taxon-name>Falsocis brasiliensis</tp:taxon-name></italic> Lopes-Andrade (full squares), <italic><tp:taxon-name>Falsocis egregius</tp:taxon-name></italic> sp. n. (open triangle), <italic><tp:taxon-name>Falsocis occultus</tp:taxon-name></italic> sp. n. (open circles), <italic><tp:taxon-name>Falsocis opacus</tp:taxon-name></italic> Pic (x) and <italic><tp:taxon-name>Falsocis</tp:taxon-name></italic> sp. (open star inside full circle). The question mark indicates an imprecise location of <italic><tp:taxon-name>Falsocis aquilonius</tp:taxon-name></italic> sp. n. in Colombia.</p></caption><graphic xmlns:xlink="http://www.w3.org/1999/xlink" xlink:href="ZooKeys-145-059-g009.jpg" position="float" orientation="portrait" xlink:type="simple"/></fig></tp:treatment-sec><ref-list><ref id="B8"><mixed-citation xmlns:xlink="http://www.w3.org/1999/xlink" xlink:type="simple"><person-group><name name-style="western"><surname>Lopes-Andrade</surname><given-names>C</given-names></name></person-group> (<year>2007</year>)<article-title> Notes on <italic>Falsocis</italic> Pic (Coleoptera: Tenebrionoidea: Ciidae), with the description of an endangered Brazilian species.</article-title><source>Zootaxa </source><volume>1544</volume>: <fpage>41</fpage>-<lpage>58</lpage>.</mixed-citation></ref><ref id="B4"><mixed-citation xmlns:xlink="http://www.w3.org/1999/xlink" xlink:type="simple"><person-group><name name-style="western"><surname>Graf-Peters</surname><given-names>LV</given-names></name><name name-style="western"><surname>Lopes-Andrade</surname><given-names>C</given-names></name><name name-style="western"><surname>Da Silveira</surname><given-names>RMB</given-names></name><name name-style="western"><surname>Moura</surname><given-names>LD</given-names></name><name name-style="western"><surname>Reck</surname><given-names>MA</given-names></name><name name-style="western"><surname>De Sá</surname><given-names>FN</given-names></name></person-group> (<year>2011</year>)<article-title> Host fungi and feeding habits of Ciidae (Coleoptera) in a subtropical rainforest in southern Brazil, with an overview of host fungi of Neotropical ciids.</article-title><source>Florida Entomologist </source><volume>94</volume> (<issue>3</issue>): <fpage>553</fpage>-<lpage>566</lpage>. <ext-link ext-link-type="uri" xlink:href="http://dx.doi.org/10.1653/024.094.0320" xlink:type="simple">doi: 10.1653/024.094.0320</ext-link></mixed-citation></ref></ref-list></tp:taxon-treatment>
