# Supplementary material for: Synopsis of Falsocis Pic (Coleoptera, Ciidae), new species, new records and an identification key
Source: Zookeys. 2011 Nov 4;(145):59–78. doi: 10.3897/zookeys.145.1895 (PMC3267458; doi:10.3897/zookeys.145.1895)
Supplement: XML Treatment for Falsocis opacus [file zookeys.145.1895-treatment5.xml]

<!DOCTYPE tp:taxon-treatment
  PUBLIC "-//TaxonX//DTD Taxonomic Treatment Publishing DTD v0 20100105//EN" "tax-treatment-NSO.dtd">
<tp:taxon-treatment xmlns:tp="http://www.plazi.org/taxpub"><tp:treatment-meta><mixed-citation publication-type="journal"><person-group><name><surname>Lopes-Andrade</surname><given-names>Cristiano</given-names></name><name><surname>Lawrence</surname><given-names>John F.</given-names></name></person-group><article-title>Synopsis of 
                    <italic>Falsocis</italic> Pic (Coleoptera, Ciidae), new species, new records and an identification key
                </article-title><source>Zookeys</source><day>4</day><month>11</month><year>2011</year><volume>2011</volume><issue>145</issue><fpage>59</fpage><lpage>78</lpage><pub-id pub-id-type="doi">10.3897/zookeys.145.1895</pub-id></mixed-citation></tp:treatment-meta><tp:nomenclature><tp:taxon-name>
                            <tp:taxon-name-part taxon-name-part-type="genus">Falsocis</tp:taxon-name-part>
                            <tp:taxon-name-part taxon-name-part-type="species">opacus</tp:taxon-name-part>
                        <object-id xmlns:xlink="http://www.w3.org/1999/xlink" xlink:type="simple">http://species-id.net/wiki/Falsocis_opacus</object-id>
                        </tp:taxon-name><tp:taxon-authority>Pic, 1916</tp:taxon-authority><xref ref-type="fig" rid="F8">Figs 35–37</xref><xref ref-type="fig" rid="F9">41</xref></tp:nomenclature><tp:treatment-sec sec-type="Comments"><title>Comments.</title><p>The subspecies <italic><tp:taxon-name>Falsocis opacus flavus</tp:taxon-name></italic> Pic, 1922 was based on a single female collected in Bas-Maroni (French Guyana, near Cayenne), and it is merely a teneral specimen of <italic><tp:taxon-name>Falsocis opacus</tp:taxon-name></italic> (J. F. Lawrence pers. obs.).The type of <italic><tp:taxon-name>Falsocis opacus</tp:taxon-name></italic> (MNHN) is 2.10mm long, rather than 3mm as mentioned in the description (<xref ref-type="bibr" rid="B14">Pic 1916</xref>), but other measurements were not taken by the time it was examined. In the unique male <italic><tp:taxon-name>Falsocis opacus</tp:taxon-name></italic> measured by <xref ref-type="bibr" rid="B8">Lopes-Andrade (2007)</xref>, TL is 3.05mm and TL/EW 1.91, not including the head.
                        </p></tp:treatment-sec><tp:treatment-sec><!--Section generated to contain objects referenced in tp:taxon-treatment.--><fig id="F8" position="float" orientation="portrait"><label>Figures 35–40.</label><caption><p><italic><tp:taxon-name>Falsocis opacus</tp:taxon-name></italic> Pic, 1916, from Altamira, in the state of Pará, northern Brazil <bold>35–37</bold>; arrows pointing out the explanate outer apical margins of epipleura and <italic><tp:taxon-name>Falsocis</tp:taxon-name></italic> sp., female from Peru <bold>38–40</bold>, all shown in the same scale. <bold>35, 38</bold> Dorsal view <bold>36, 39</bold> Lateral view <bold>37, 40</bold> Ventral view.</p></caption><graphic xmlns:xlink="http://www.w3.org/1999/xlink" xlink:href="ZooKeys-145-059-g008.jpg" position="float" orientation="portrait" xlink:type="simple"/></fig><fig id="F9" position="float" orientation="portrait"><label>Figure 41.</label><caption><p>Distribution map for <italic><tp:taxon-name>Falsocis</tp:taxon-name></italic> Pic species. <italic><tp:taxon-name>Falsocis aquilonius</tp:taxon-name></italic> sp. n. (full circle), <italic><tp:taxon-name>Falsocis brasiliensis</tp:taxon-name></italic> Lopes-Andrade (full squares), <italic><tp:taxon-name>Falsocis egregius</tp:taxon-name></italic> sp. n. (open triangle), <italic><tp:taxon-name>Falsocis occultus</tp:taxon-name></italic> sp. n. (open circles), <italic><tp:taxon-name>Falsocis opacus</tp:taxon-name></italic> Pic (x) and <italic><tp:taxon-name>Falsocis</tp:taxon-name></italic> sp. (open star inside full circle). The question mark indicates an imprecise location of <italic><tp:taxon-name>Falsocis aquilonius</tp:taxon-name></italic> sp. n. in Colombia.</p></caption><graphic xmlns:xlink="http://www.w3.org/1999/xlink" xlink:href="ZooKeys-145-059-g009.jpg" position="float" orientation="portrait" xlink:type="simple"/></fig></tp:treatment-sec><ref-list><ref id="B14"><mixed-citation xmlns:xlink="http://www.w3.org/1999/xlink" xlink:type="simple"><person-group><name name-style="western"><surname>Pic</surname><given-names>M</given-names></name></person-group> (<year>1916</year>)<article-title> Diagnoses génériques et spécifiques.</article-title><source>Mélanges Exotico-Entomologiques, Moulins </source><volume>18</volume>: <fpage>1</fpage>-<lpage>20</lpage>.</mixed-citation></ref><ref id="B8"><mixed-citation xmlns:xlink="http://www.w3.org/1999/xlink" xlink:type="simple"><person-group><name name-style="western"><surname>Lopes-Andrade</surname><given-names>C</given-names></name></person-group> (<year>2007</year>)<article-title> Notes on <italic>Falsocis</italic> Pic (Coleoptera: Tenebrionoidea: Ciidae), with the description of an endangered Brazilian species.</article-title><source>Zootaxa </source><volume>1544</volume>: <fpage>41</fpage>-<lpage>58</lpage>.</mixed-citation></ref></ref-list></tp:taxon-treatment>
