# Supplementary material for: Synopsis of Falsocis Pic (Coleoptera, Ciidae), new species, new records and an identification key
Source: Zookeys. 2011 Nov 4;(145):59–78. doi: 10.3897/zookeys.145.1895 (PMC3267458; doi:10.3897/zookeys.145.1895)
Supplement: XML Treatment for Falsocis [file zookeys.145.1895-treatment6.xml]

<!DOCTYPE tp:taxon-treatment
  PUBLIC "-//TaxonX//DTD Taxonomic Treatment Publishing DTD v0 20100105//EN" "tax-treatment-NSO.dtd">
<tp:taxon-treatment xmlns:tp="http://www.plazi.org/taxpub"><tp:treatment-meta><mixed-citation publication-type="journal"><person-group><name><surname>Lopes-Andrade</surname><given-names>Cristiano</given-names></name><name><surname>Lawrence</surname><given-names>John F.</given-names></name></person-group><article-title>Synopsis of 
                    <italic>Falsocis</italic> Pic (Coleoptera, Ciidae), new species, new records and an identification key
                </article-title><source>Zookeys</source><day>4</day><month>11</month><year>2011</year><volume>2011</volume><issue>145</issue><fpage>59</fpage><lpage>78</lpage><pub-id pub-id-type="doi">10.3897/zookeys.145.1895</pub-id></mixed-citation></tp:treatment-meta><tp:nomenclature><tp:taxon-name>
                            <tp:taxon-name-part taxon-name-part-type="genus">Falsocis</tp:taxon-name-part>
                        </tp:taxon-name><tp:taxon-status xmlns:xlink="http://www.w3.org/1999/xlink" xlink:type="simple">sp.</tp:taxon-status><xref ref-type="fig" rid="F8">Figs 38-</xref><xref ref-type="fig" rid="F9">41</xref></tp:nomenclature><tp:treatment-sec sec-type="Record"><title>Record.</title><p>1 female (MNHN) <bold>Peru:</bold> \Mission de Sarayacu (Riv. Oucayale) [Ucayali] [handwritten in green paper] \ CO 47 [handwritten in a circular yellowish paper] \ MUSEUM PARIS PÉROU PAMPAS [sic] DEL SACRAMENTO DE CASTELNAU 1847 [written in light brown paper] \ [circular blue paper, without information]\.
                        </p></tp:treatment-sec><tp:treatment-sec sec-type="Comments and comparative notes"><title>Comments and comparative notes.</title><p>The specimen was collected at Sarayacu Mission (<named-content xmlns:xlink="http://www.w3.org/1999/xlink" content-type="dwc:verbatimCoordinates" xlink:type="simple">6°47'S, 75°07'W</named-content>, <xref ref-type="fig" rid="F9">Fig. 41</xref>) during the French Scientific Expedition to the Pampa del Sacramento, Peru, in 1847. It resembles females of <italic><tp:taxon-name>Falsocis brasiliensis</tp:taxon-name></italic>, <italic><tp:taxon-name>Falsocis egregius</tp:taxon-name></italic> sp. n. <!--PageBreak-->and <italic><tp:taxon-name>Falsocis occultus</tp:taxon-name></italic> sp. n. in having the epipleura narrow posteriorly. However, the shallow punctation of pronotum resembles mostly that of the former two species. Female <italic><tp:taxon-name>Falsocis brasiliensis</tp:taxon-name></italic> from Jussari (Brazil) are similar in color, but body is more elongate. It is very large, with a length of near 3mm. Only females of <italic><tp:taxon-name>Falsocis occultus</tp:taxon-name></italic> sp. n. reach such a length. A subquadrate body is also observed in a few <italic><tp:taxon-name>Falsocis brasiliensis</tp:taxon-name></italic>, but the largest females of this species are only 2.4mm long. The very transverse pronotum, twice as long as wide, does not occur in any other known <italic><tp:taxon-name>Falsocis</tp:taxon-name></italic> species. This female from Peru possibly belongs to another new species, but description is not possible without examining a male. Measurements (in mm) and ratios are as follows: TL 3.05; PL 1.00; PW 2.00; EL 2.00; EW 2.11; GD 1.68; PL/PW 0.50; EL/EW 0.95; EL/PL 2.00; GD/EW 0.80; TL/EW 1.45.<!--PageBreak-->
                        </p><fig id="F8" position="float" orientation="portrait"><label>Figures 35–40.</label><caption><p><italic><tp:taxon-name>Falsocis opacus</tp:taxon-name></italic> Pic, 1916, from Altamira, in the state of Pará, northern Brazil <bold>35–37</bold>; arrows pointing out the explanate outer apical margins of epipleura and <italic><tp:taxon-name>Falsocis</tp:taxon-name></italic> sp., female from Peru <bold>38–40</bold>, all shown in the same scale. <bold>35, 38</bold> Dorsal view <bold>36, 39</bold> Lateral view <bold>37, 40</bold> Ventral view.</p></caption><graphic xmlns:xlink="http://www.w3.org/1999/xlink" xlink:href="ZooKeys-145-059-g008.jpg" position="float" orientation="portrait" xlink:type="simple"/></fig><fig id="F9" position="float" orientation="portrait"><label>Figure 41.</label><caption><p>Distribution map for <italic><tp:taxon-name>Falsocis</tp:taxon-name></italic> Pic species. <italic><tp:taxon-name>Falsocis aquilonius</tp:taxon-name></italic> sp. n. (full circle), <italic><tp:taxon-name>Falsocis brasiliensis</tp:taxon-name></italic> Lopes-Andrade (full squares), <italic><tp:taxon-name>Falsocis egregius</tp:taxon-name></italic> sp. n. (open triangle), <italic><tp:taxon-name>Falsocis occultus</tp:taxon-name></italic> sp. n. (open circles), <italic><tp:taxon-name>Falsocis opacus</tp:taxon-name></italic> Pic (x) and <italic><tp:taxon-name>Falsocis</tp:taxon-name></italic> sp. (open star inside full circle). The question mark indicates an imprecise location of <italic><tp:taxon-name>Falsocis aquilonius</tp:taxon-name></italic> sp. n. in Colombia.</p></caption><graphic xmlns:xlink="http://www.w3.org/1999/xlink" xlink:href="ZooKeys-145-059-g009.jpg" position="float" orientation="portrait" xlink:type="simple"/></fig><p><bold>Identification key to the species of <italic><tp:taxon-name>Falsocis</tp:taxon-name></italic> Pic</bold>
                        </p><table-wrap content-type="key" position="anchor" orientation="portrait"><table><tbody><tr><td rowspan="1" colspan="1">1</td><td rowspan="1" colspan="1">Epipleura enlarged posteriorly, forming a slightly or strongly explanate posterolateral margin in elytra, conspicuously or barely visible from above</td><td rowspan="1" colspan="1">2</td></tr><tr><td rowspan="1" colspan="1">1’</td><td rowspan="1" colspan="1">Epipleura narrowing to apex, forming a narrow, not explanate, posterolateral margin in elytra, not visible from above</td><td rowspan="1" colspan="1">3</td></tr><tr><td rowspan="1" colspan="1">2(1)</td><td rowspan="1" colspan="1">Pronotum with lateral margins visible from above. Posterior elytral margin (outer margin of epipleura) simple (not crenulate), barely visible from above. Known from Panamá, Costa Rica and Colombia</td><td rowspan="1" colspan="1"><italic><tp:taxon-name>Falsocis aquilonius</tp:taxon-name></italic> sp. n.
                                        </td></tr><tr><td rowspan="1" colspan="1">2’</td><td rowspan="1" colspan="1">Pronotum with lateral margins not visible from above. Posterior elytral margin (outer margin of epipleura) crenulate, easily visible from below and above (<xref ref-type="fig" rid="F8">Figs 35–37</xref>, arrows). Known from Brazil (Altamira, in the state of Pará) and French Guyana
                                        </td><td rowspan="1" colspan="1"><italic><tp:taxon-name>Falsocis opacus</tp:taxon-name></italic> Pic, 1916
                                        </td></tr><tr><td rowspan="1" colspan="1">3(1’)</td><td rowspan="1" colspan="1">Pronotal punctation deep and coarse, with punctures usually separated by half a puncture-width or less at disc. Anterior plate of pronotum in males <!--PageBreak-->devoid of tufts of very long setae and acute at apex (<xref ref-type="fig" rid="F4">Figs 19</xref>, <xref ref-type="fig" rid="F7">23–25</xref>)
                                        </td><td rowspan="1" colspan="1"><italic><tp:taxon-name>Falsocis occultus</tp:taxon-name></italic> sp. n.
                                        </td></tr><tr><td rowspan="1" colspan="1">3’</td><td rowspan="1" colspan="1">Pronotal punctation shallow and fine, with punctures usually separated by about a puncture-width at disc. Anterior plate of pronotum in males with slender setae usually as long as to twice as long (or more) than an eye-width, with apex straight, barely emarginated or slightly rounded</td><td rowspan="1" colspan="1">4</td></tr><tr><td rowspan="1" colspan="1">4(3’)</td><td rowspan="1" colspan="1">Anterior pronotal angles distinctly produced forward and somewhat acute (<xref ref-type="fig" rid="F6">Figs 26, 28</xref>, large arrows). Males with head devoid of conspicuous projection behind each eye (<xref ref-type="fig" rid="F6">Fig. 29</xref>); long setae of anterior pronotal plate organized in two tufts (<xref ref-type="fig" rid="F6">Figs 26, 28</xref>, <xref ref-type="fig" rid="F7">33</xref>, small arrows)
                                        </td><td rowspan="1" colspan="1"><italic><tp:taxon-name>Falsocis brasiliensis</tp:taxon-name></italic> Lopes-Andrade, 2007
                                        </td></tr><tr><td rowspan="1" colspan="1">4’</td><td rowspan="1" colspan="1">Anterior pronotal angles barely produced forward and rounded (<xref ref-type="fig" rid="F3">Figs 10-12</xref>). Males with head bearing a conspicuous triangular plate, projected outward, behind each eye (<xref ref-type="fig" rid="F3">Fig. 13</xref>, arrows); long setae of anterior pronotal plate organized as a row, not forming tufts (<xref ref-type="fig" rid="F3">Figs 10, 12</xref>, arrows)
                                        </td><td rowspan="1" colspan="1"><italic><tp:taxon-name>Falsocis egregius</tp:taxon-name></italic> sp. n.
                                        </td></tr></tbody></table></table-wrap></tp:treatment-sec><tp:treatment-sec><!--Section generated to contain objects referenced in tp:taxon-treatment.--><fig id="F4" position="float" orientation="portrait"><label>Figures 17–22.</label><caption><p><italic><tp:taxon-name>Falsocis occultus</tp:taxon-name></italic> Lopes-Andrade &amp; Lawrence, sp. n., male holotype <bold>17–19</bold> and female paratype <bold>20</bold> shown in the same scale, and slide preparation of male terminalia of a paratype <bold>21–22</bold>. <bold>17</bold> Dorsal view <bold>18</bold> Lateral view <bold>19</bold> Ventral view (acute pronotal apex, arrow) <bold>20</bold> Dorsal view <bold>21</bold> Eighth sternite <bold>22</bold> Aedeagus (left) and gross outline of aedeagus (right) showing tegmen (continuous line), penis (dashed line) and basal piece (dotted line).</p></caption><graphic xmlns:xlink="http://www.w3.org/1999/xlink" xlink:href="ZooKeys-145-059-g004.jpg" position="float" orientation="portrait" xlink:type="simple"/></fig><fig id="F7" position="float" orientation="portrait"><label>Figures 32–34.</label><caption><p><italic><tp:taxon-name>Falsocis brasiliensis</tp:taxon-name></italic> Lopes-Andrade, 2007, dorsal view, shown in the same scale. <bold>32</bold> The unique female specimen from Santa Maria de Jetibá, in the state of Espírito Santo, southeastern Brazil <bold>33</bold> Male paratype from Venda Nova do Imigrante, Espírito Santo (two tufts of long setae, arrows) <bold>34</bold> Male paratype from Jussari (in the state of Bahia).</p></caption><graphic xmlns:xlink="http://www.w3.org/1999/xlink" xlink:href="ZooKeys-145-059-g007.jpg" position="float" orientation="portrait" xlink:type="simple"/></fig><fig id="F6" position="float" orientation="portrait"><label>Figures 26–31.</label><caption><p><italic><tp:taxon-name>Falsocis brasiliensis</tp:taxon-name></italic> Lopes-Andrade, 2007, specimens from Viçosa (in the state of Minas Gerais, southeastern Brazil), all shown in the same scale. <bold>26</bold> Dorsal view (produced angles, large arrows; two tufts of long setae, small arrows) <bold>27</bold> Lateral view <bold>28</bold> Ventral view (produced angles, large arrows; two tufts of long setae, small arrows) <bold>29</bold> Head and pronotum view from above <bold>30</bold> Low male <bold>31</bold> Female.</p></caption><graphic xmlns:xlink="http://www.w3.org/1999/xlink" xlink:href="ZooKeys-145-059-g006.jpg" position="float" orientation="portrait" xlink:type="simple"/></fig><fig id="F3" position="float" orientation="portrait"><label>Figures 10–16.</label><caption><p><italic><tp:taxon-name>Falsocis egregius</tp:taxon-name></italic> Lopes-Andrade &amp; Lawrence, sp. n., male holotype <bold>10–13</bold> and female paratype <bold>14</bold> shown in the same scale, and slide preparation of male terminalia of a paratype <bold>15–16</bold>. <bold>10</bold> Dorsal view (pronotal tuft of long setae, arrow) <bold>11</bold> Lateral view <bold>12</bold> Ventral view (pronotal tuft of long setae, arrow) <bold>13</bold> Head and pronotum view from above (triangular plate behind eyes, arrows) <bold>14</bold> Female <bold>15</bold> Eighth sternite <bold>16</bold> Aedeagus (left) and gross outline of aedeagus (right) showing tegmen (continuous line), penis (dashed line) and basal piece (dotted line).</p></caption><graphic xmlns:xlink="http://www.w3.org/1999/xlink" xlink:href="ZooKeys-145-059-g003.jpg" position="float" orientation="portrait" xlink:type="simple"/></fig></tp:treatment-sec></tp:taxon-treatment>
